# Supplementary material for: HPV16 E6 and E7 Upregulate Interferon-Induced Antiviral Response Genes ISG15 and IFIT1 in Human Trophoblast Cells
Source: Pathogens. 2017 Sep 3;6(3):40. doi: 10.3390/pathogens6030040 (PMC5617997; doi:10.3390/pathogens6030040)
Supplement: Supplementary file 1 [file pathogens-06-00040-s001.zip]

Archive with 4 entries (4 files):
- Additional file 1.xlsx
- Additional file 2.xlsx
- Additional file 3.xlsx
- Additional file 4.xlsx
