# Supplementary material for: HPV16 E6 and E7 Upregulate Interferon-Induced Antiviral Response Genes ISG15 and IFIT1 in Human Trophoblast Cells
Source: Pathogens. 2017 Sep 3;6(3):40. doi: 10.3390/pathogens6030040 (PMC5617997; doi:10.3390/pathogens6030040)
Supplement: Supplementary file 1 [file pathogens-06-00040-s001.zip › Additional file 1.xlsx]

## Sheet: Ark1
Validation of HPV16 E6 and E7 transfection of JAR cells before RNA sequencing
	Nanodrop		Bioanalyzer		qPCR (Ct)			∆Ct
	Konc. ng/ul	OD 260/280	RIN	28/18S	GAPDH	E6 / -RT	E7 / -RT	∆Ct (E6-GAPDH)	∆Ct (E7-GAPDH)
JAR E6 A1 18-04-2015	651.8	2.04	9.6	1.6	14.2	16,8 / 21	-	2.6	-
JAR E6 A2 18-04-2015	657.4	2.05	9.8	1.7	14.5	17,5 / 22,5	-	3	-
JAR E6 A3 18-04-2015	570.4	2.05	9.9	1.7	14.4	17,6 / 24,6	-	3.2	-
JAR E7 A1 18-04-2015	810.8	2.06	9.8	1.7	13.4	-	17,9 / 18,8	-	4.5
JAR E7 A2 18-04-2015	814.7	2.06	9.9	1.8	14.2	-	19,5 / 21	-	5.3
JAR E7 A3 18-04-2015	766.6	2.06	9.7	1.6	14.3	-	19,5 / 21	-	5.2
JAR E6/E7 A1 18-04-2015	917.3	2.06	9.8	1.6	13.7	18,5 /22	19,8 / 21,3	4.8	6.1
JAR E6/E7 A2 18-04-2015	791.5	2.06	9.8	1.7	14.3	18,8 / 22	20,5 / 22	4.5	6.2
JAR E6/E7 A3 18-04-2015	694.5	2.05	*N/A	0	14.2	18,7 / 23,7	20,5 / 23,3	4.5	6.3
JAR pcDNA A1 18-04-2015	866.2	2.07	*N/A	0	14	-	-	-	-
JAR pcDNA A2 18-04-2015	537.6	2.05	9.5	1.4	14.7	-	-	-	-
JAR pcDNA A3 18-04-2015	718.8	2.06	9.7	1.3	13.8	-	-	-	-

## Sheet: Ark2
	ng/ul	ng/ul	x ul fra stock (=1ug)	x ul H2O (dilution to 100ng/ul)
JAR E6 A1 18-04-2015	651.8	666.3	1.53421	8.46579
JAR E6 A2 18-04-2015	657.4	664	1.52114	8.47886
JAR E6 A3 18-04-2015	570.4	582.1	1.75316	8.24684
JAR E7 A1 18-04-2015	810.8	820.2	1.23335	8.76665
JAR E7 A2 18-04-2015	814.7	830.7	1.22745	8.77255
JAR E7 A3 18-04-2015	766.6	779.6	1.30446	8.69554
JAR E6/E7 A1 18-04-2015	917.3	929.3	1.09016	8.90984
JAR E6/E7 A2 18-04-2015	791.5	783.8	1.27584	8.72416
JAR E6/E7 A3 18-04-2015	694.5	ikke målt?	1.43988	8.56012
JAR pcDNA A1 18-04-2015	866.2	847.5	1.17994	8.82006
JAR pcDNA A2 18-04-2015	537.6	528.8	1.89107	8.10893
JAR pcDNA A3 18-04-2015	718.8	714	1.40056	8.59944
