# Supplementary material for: HPV16 E6 and E7 Upregulate Interferon-Induced Antiviral Response Genes ISG15 and IFIT1 in Human Trophoblast Cells
Source: Pathogens. 2017 Sep 3;6(3):40. doi: 10.3390/pathogens6030040 (PMC5617997; doi:10.3390/pathogens6030040)
Supplement: Supplementary file 1 [file pathogens-06-00040-s001.zip › Additional file 2.xlsx]

## Sheet: ISG15
Validation of DEGs in JAR cells
						input
IGS15	qPCR (Ct)		∆Ct		∆∆Ct
					(Ct IGS15-CtGAPDH)E6_E7_E6E7-
	GAPDH	IGS15	∆Ct (IGS15-GAPDH)	mean ∆Ct	(Ct IGS15-CtGAPDH)pcDNA
JAR E6 A1 18-04-2015	18.46	25.07	6.61	6.57667	-0.783333	100ng		avarage ∆∆Ct:
JAR E6 A1 18-04-2015	18.44	24.78	6.34
JAR E6 A1 18-04-2015	18.05	24.83	6.78					pcDNA-E6	-0.748889
JAR E7 A1 18-04-2015	17.9	25.09	7.19	6.92	-0.44			pcDNA-E7	-0.97
JAR E7 A1 18-04-2015	17.77	24.56	6.79					pcDNA-E6E7	-0.203333
JAR E7 A1 18-04-2015	17.63	24.41	6.78
JAR E6/E7 A1 18-04-2015	18.36	26.13	7.77	7.55	0.19
JAR E6/E7 A1 18-04-2015	17.88	25.43	7.55
JAR E6/E7 A1 18-04-2015	18.23	25.56	7.33
JAR pcDNA A1 18-04-2015	18.97	26.11	7.14	7.36	-
JAR pcDNA A1 18-04-2015	18.46	26.18	7.72
JAR pcDNA A1 18-04-2015	18.74	25.96	7.22
JAR E6 A2 18-04-2015	17.97	23.53	5.56	5.74	-0.5	100ng
JAR E6 A2 18-04-2015	17.71	23.43	5.72
JAR E6 A2 18-04-2015	17.39	23.33	5.94
JAR E7 A2 18-04-2015	17.92	22.8	4.88	4.98	-1.26
JAR E7 A2 18-04-2015	17.83	22.67	4.84
JAR E7 A2 18-04-2015	17.44	22.66	5.22
JAR E6/E7 A2 18-04-2015	17.93	23.8	5.87	5.99667	-0.243333
JAR E6/E7 A2 18-04-2015	17.73	23.59	5.86
JAR E6/E7 A2 18-04-2015	17.38	23.64	6.26
JAR pcDNA A1 18-04-2015	18.03	24.14	6.11	6.24	-
JAR pcDNA A2 18-04-2015	17.8	24.1	6.3
JAR pcDNA A3 18-04-2015	17.72	24.03	6.31
JAR E6 A3 18-04-2015	18	23.54	5.54	5.85	-0.963333	100ng
JAR E6 A3 18-04-2015	17.65	23.43	5.78
JAR E6 A3 18-04-2015	17.45	23.68	6.23
JAR E7 A3 18-04-2015	18.05	23.38	5.33	5.60333	-1.21
JAR E7 A3 18-04-2015	17.82	23.16	5.34
JAR E7 A3 18-04-2015	17.45	23.59	6.14
JAR E6/E7 A3 18-04-2015	18	24.43	6.43	6.25667	-0.556667
JAR E6/E7 A3 18-04-2015	17.68	23.81	6.13
JAR E6/E7 A3 18-04-2015	17.5	23.71	6.21
JAR pcDNA A3 18-04-2015	17.99	24.38	6.39	6.81333	-
JAR pcDNA A3 18-04-2015	17.43	24.48	7.05
JAR pcDNA A3 18-04-2015	17.59	24.59	7

## Sheet: IFIT1
Validation of DEGs in JAR cells
						input
IFIT1	qPCR (Ct)		∆Ct		∆∆Ct
					(Ct IFIT1-CtGAPDH)E6_E7_E6E7-
	GAPDH	IFIT1	∆Ct (IFIT1-GAPDH)	mean ∆Ct	(Ct IFIT1-CtGAPDH)pcDNA
JAR E6 A1 18-04-2015	17.97	29.05	10.09	10.31	-3.64	100ng		avarage ∆∆Ct:
JAR E6 A1 18-04-2015	17.72	28.82	10.39
JAR E6 A1 18-04-2015	17.59	28.99	10.45					pcDNA-E6	-3.37556
JAR E7 A1 18-04-2015	17.85	28.47	10.62	10.6867	-3.26333			pcDNA-E7	-3.72111
JAR E7 A1 18-04-2015	17.75	28.29	10.54					pcDNA-E6E7	-2.17111
JAR E7 A1 18-04-2015	17.37	28.27	10.9
JAR E6/E7 A1 18-04-2015	18.15	30.43	12.28	12.3367	-1.61333			Up-regulation in E7 confirmed but not as much as RNAseq found
JAR E6/E7 A1 18-04-2015	17.83	30.2	12.37					Also up-regulated in E6 and E6/E7
JAR E6/E7 A1 18-04-2015	17.72	30.08	12.36
JAR pcDNA A1 18-04-2015	18.96	32.58	13.62	13.95	-
JAR pcDNA A1 18-04-2015	18.43	32.55	14.12
JAR pcDNA A1 18-04-2015	18.54	32.65	14.11
JAR E6 A2 18-04-2015	18.05	29.38	11.33	11.47	-3.07	100ng
JAR E6 A2 18-04-2015	17.68	29.18	11.5
JAR E6 A2 18-04-2015	17.61	29.19	11.58
JAR E7 A2 18-04-2015	17.97	28.68	10.71	10.5667	-3.97333
JAR E7 A2 18-04-2015	17.69	28.16	10.47
JAR E7 A2 18-04-2015	17.6	28.12	10.52
JAR E6/E7 A2 18-04-2015	18.01	30.39	12.38	12.4333	-2.10667
JAR E6/E7 A2 18-04-2015	17.62	30.01	12.39
JAR E6/E7 A2 18-04-2015	17.58	30.11	12.53
JAR pcDNA A1 18-04-2015	18.69	33.04	14.35	14.54	-
JAR pcDNA A2 18-04-2015	18.19	32.84	14.65
JAR pcDNA A3 18-04-2015	18.37	32.99	14.62
JAR E6 A3 18-04-2015	17.88	29.38	11.5	11.4833	-3.41667	100ng
JAR E6 A3 18-04-2015	17.69	29.18	11.49
JAR E6 A3 18-04-2015	17.67	29.13	11.46
JAR E7 A3 18-04-2015	17.95	28.87	10.92	10.9733	-3.92667
JAR E7 A3 18-04-2015	17.9	28.83	10.93
JAR E7 A3 18-04-2015	17.62	28.69	11.07
JAR E6/E7 A3 18-04-2015	18.4	30.62	12.22	12.1067	-2.79333
JAR E6/E7 A3 18-04-2015	18.14	30.07	11.93
JAR E6/E7 A3 18-04-2015	18.06	30.23	12.17
JAR pcDNA A3 18-04-2015	18.2	33.1	14.9	14.9	-
JAR pcDNA A3 18-04-2015	17.8	32.82	15.02
JAR pcDNA A3 18-04-2015	17.96	32.74	14.78
JAR E6 A1 18-04-2015	18.94	29.96	10.06	10.2867	3.26	50ng
JAR E6 A1 18-04-2015	18.77	29.72	10.32
JAR E6 A1 18-04-2015	18.45	29.95	10.48
JAR E7 A1 18-04-2015	18.93	29.4	10.47	10.7067	2.84
JAR E7 A1 18-04-2015	18.58	29.28	10.7
JAR E7 A1 18-04-2015	18.34	29.29	10.95
JAR E6/E7 A1 18-04-2015	18.91	31.07	12.16	12.27	1.27667
JAR E6/E7 A1 18-04-2015	18.63	30.93	12.3
JAR E6/E7 A1 18-04-2015	18.67	31.02	12.35
JAR pcDNA A1 18-04-2015	19.9	33.12	13.22	13.5467	-
JAR pcDNA A1 18-04-2015	19.4	33.1	13.7
JAR pcDNA A1 18-04-2015	19.47	33.19	13.72
JAR E6 A1 18-04-2015	17.9	29.66	10.78	10.9133	3.42333	150ng
JAR E6 A1 18-04-2015	17.61	29.21	10.61
JAR E6 A1 18-04-2015	18.55	29.8	11.35
JAR E7 A1 18-04-2015	17.75	29.91	12.16	11.8133	2.52333
JAR E7 A1 18-04-2015	17.69	29.23	11.54
JAR E7 A1 18-04-2015	17.55	29.29	11.74
JAR E6/E7 A1 18-04-2015	18.19	32.01	13.82	13.6233	0.713333
JAR E6/E7 A1 18-04-2015	17.83	31.66	13.83
JAR E6/E7 A1 18-04-2015	17.8	31.02	13.22
JAR pcDNA A1 18-04-2015	18.88	33.05	14.17	14.3367	-
JAR pcDNA A1 18-04-2015	18.6	32.84	14.24
JAR pcDNA A1 18-04-2015	18.45	33.05	14.6

## Sheet: SMN1
Validation of DEGs in JAR cells
SMN1	qPCR (Ct)		∆Ct		∆∆Ct
					(Ct SMN1-CtGAPDH)E6_E7_E6E7-
	GAPDH	SMN1	∆Ct (SMN1-GAPDH)	mean ∆Ct	(Ct SMN1-CtGAPDH)pcDNA
JAR E6 A1 18-04-2015	17.96	28.78	10.82	10.1533	0.0733333			avarage ∆∆Ct:
JAR E6 A1 18-04-2015	18.93	28.68	9.75
JAR E6 A1 18-04-2015	18.3	28.19	9.89					pcDNA-E6	0.206667
JAR E7 A1 18-04-2015	18.04	29.37	11.33	11.08	1			pcDNA-E7	0.476667
JAR E7 A1 18-04-2015	17.72	28.62	10.9					pcDNA-E6E7	0.4	down-regulation confirmed but not as much as in RNAseq
JAR E7 A1 18-04-2015	17.48	28.49	11.01
JAR E6/E7 A1 18-04-2015	18.35	28.79	10.44	10.6033	0.523333
JAR E6/E7 A1 18-04-2015	18	28.66	10.66
JAR E6/E7 A1 18-04-2015	17.72	28.43	10.71
JAR pcDNA A1 18-04-2015	18.99	28.74	9.75	10.08	-
JAR pcDNA A1 18-04-2015	18.5	28.88	10.38
JAR pcDNA A1 18-04-2015	18.49	28.6	10.11
JAR E6 A2 18-04-2015	18.14	28.81	10.67	10.8233	0.436667
JAR E6 A2 18-04-2015	17.8	28.54	10.74
JAR E6 A2 18-04-2015	17.49	28.55	11.06
JAR E7 A2 18-04-2015	18.31	28.87	10.56	10.69	0.303333
JAR E7 A2 18-04-2015	18.09	28.78	10.69
JAR E7 A2 18-04-2015	17.78	28.6	10.82
JAR E6/E7 A2 18-04-2015	18.19	29.11	10.92	11.0267	0.64
JAR E6/E7 A2 18-04-2015	17.81	28.7	10.89
JAR E6/E7 A2 18-04-2015	17.57	28.84	11.27
JAR pcDNA A1 18-04-2015	18.79	29.29	10.5	10.3867	-
JAR pcDNA A2 18-04-2015	18.26	28.65	10.39
JAR pcDNA A3 18-04-2015	18.3	28.57	10.27
JAR E6 A3 18-04-2015	17.95	28.68	10.73	10.8	0.11
JAR E6 A3 18-04-2015	17.71	28.36	10.65
JAR E6 A3 18-04-2015	17.48	28.5	11.02
JAR E7 A3 18-04-2015	18.02	28.65	10.63	10.8167	0.126667
JAR E7 A3 18-04-2015	17.73	28.52	10.79
JAR E7 A3 18-04-2015	17.51	28.54	11.03
JAR E6/E7 A3 18-04-2015	18.17	28.68	10.51	10.7267	0.0366667
JAR E6/E7 A3 18-04-2015	17.97	28.6	10.63
JAR E6/E7 A3 18-04-2015	17.52	28.56	11.04
JAR pcDNA A3 18-04-2015	18.05	28.49	10.44	10.69	-
JAR pcDNA A3 18-04-2015	17.7	28.61	10.91
JAR pcDNA A3 18-04-2015	17.69	28.41	10.72

## Sheet: HSPA1B
Validation of DEGs in JAR cells
HSPA1B	qPCR (Ct)		∆Ct		∆∆Ct
					(Ct HSPA1B-CtGAPDH)E6_E7_E6E7-
	GAPDH	HSPA1B	∆Ct (HSPA1B-GAPDH)	mean ∆Ct	(Ct HSPA1B-CtGAPDH)pcDNA
JAR E6 A1 18-04-2015	18.11	25.44	7.33	7.57333	-0.57			avarage ∆∆Ct:
JAR E6 A1 18-04-2015	17.88	25.47	7.59
JAR E6 A1 18-04-2015	17.72	25.52	7.8					pcDNA-E6	-0.484444
JAR E7 A1 18-04-2015	17.99	24.44	6.45	6.18667	-1.95667			pcDNA-E7	-1.20556	--> 2.5 fold change (up)
JAR E7 A1 18-04-2015	17.77	23.78	6.01					pcDNA-E6E7	-0.578889
JAR E7 A1 18-04-2015	17.61	23.71	6.1
JAR E6/E7 A1 18-04-2015	18.08	25.55	7.47	7.62667	-0.516667
JAR E6/E7 A1 18-04-2015	17.84	25.52	7.68
JAR E6/E7 A1 18-04-2015	17.74	25.47	7.73
JAR pcDNA A1 18-04-2015	18.84	26.79	7.95	8.14333	-
JAR pcDNA A1 18-04-2015	18.54	26.69	8.15
JAR pcDNA A1 18-04-2015	18.51	26.84	8.33
JAR E6 A2 18-04-2015	18.08	25.41	7.33	7.45	0.14
JAR E6 A2 18-04-2015	17.74	25.11	7.37
JAR E6 A2 18-04-2015	17.62	25.27	7.65
JAR E7 A2 18-04-2015	18.12	24.8	6.68	6.83667	-0.473333
JAR E7 A2 18-04-2015	17.87	24.72	6.85
JAR E7 A2 18-04-2015	17.68	24.66	6.98
JAR E6/E7 A2 18-04-2015	18.21	24.48	6.27	6.63667	-0.673333
JAR E6/E7 A2 18-04-2015	17.87	24.44	6.57
JAR E6/E7 A2 18-04-2015	17.34	24.41	7.07
JAR pcDNA A1 18-04-2015	18.35	25.59	7.24	7.31	-
JAR pcDNA A2 18-04-2015	18.01	25.21	7.2
JAR pcDNA A3 18-04-2015	17.96	25.45	7.49
JAR E6 A3 18-04-2015	17.98	25.22	7.24	7.4	-1.02333
JAR E6 A3 18-04-2015	17.78	25.12	7.34
JAR E6 A3 18-04-2015	17.53	25.15	7.62
JAR E7 A3 18-04-2015	18.01	25.05	7.04	7.23667	-1.18667
JAR E7 A3 18-04-2015	17.84	24.93	7.09
JAR E7 A3 18-04-2015	17.52	25.1	7.58
JAR E6/E7 A3 18-04-2015	18.18	26.09	7.91	7.87667	-0.546667
JAR E6/E7 A3 18-04-2015	18	25.9	7.9
JAR E6/E7 A3 18-04-2015	17.98	25.8	7.82
JAR pcDNA A3 18-04-2015	18.28	26.38	8.1	8.42333	-
JAR pcDNA A3 18-04-2015	17.83	26.4	8.57
JAR pcDNA A3 18-04-2015	17.87	26.47	8.6

## Sheet: HIST2H2AA
Validation of DEGs in JAR cells
HIST2H2AA	qPCR (Ct)		∆Ct		∆∆Ct
					(Ct HIST2H2AA-CtGAPDH)E6_E7_E6E7-
	GAPDH	HIST2H2AA	∆Ct (HIST2H2AA-GAPDH)	mean ∆Ct	(Ct HIST2H2AA-CtGAPDH)pcDNA
JAR E6 A1 18-04-2015	18.77	18.17	-0.6	-0.52	0.276667			avarage ∆∆Ct:
JAR E6 A1 18-04-2015	18.83	18.09	-0.74
JAR E6 A1 18-04-2015	18.71	18.49	-0.22					pcDNA-E6	-0.0877778
JAR E7 A1 18-04-2015	18.8	18.17	-0.63	-0.386667	0.41			pcDNA-E7	-0.0633333
JAR E7 A1 18-04-2015	18.36	17.89	-0.47					pcDNA-E6E7	0.0755556
JAR E7 A1 18-04-2015	18.43	18.37	-0.06
JAR E6/E7 A1 18-04-2015	18.97	18.51	-0.46	-0.683333	0.113333
JAR E6/E7 A1 18-04-2015	19.26	18.14	-1.12
JAR E6/E7 A1 18-04-2015	18.54	18.07	-0.47
JAR pcDNA A1 18-04-2015	19.47	18.29	-1.18	-0.796667	-
JAR pcDNA A1 18-04-2015	18.99	18.46	-0.53
JAR pcDNA A1 18-04-2015	19.22	18.54	-0.68
JAR E6 A2 18-04-2015	18.99	20.94	1.95	1.89	0.203333
JAR E6 A2 18-04-2015	19.01	20.62	1.61
JAR E6 A2 18-04-2015	18.53	20.64	2.11
JAR E7 A2 18-04-2015	19.07	20.94	1.87	1.96	0.273333
JAR E7 A2 18-04-2015	18.71	20.87	2.16
JAR E7 A2 18-04-2015	18.59	20.44	1.85
JAR E6/E7 A2 18-04-2015	18.89	21.12	2.23	2.16333	0.476667
JAR E6/E7 A2 18-04-2015	18.71	20.7	1.99
JAR E6/E7 A2 18-04-2015	18.37	20.64	2.27
JAR pcDNA A1 18-04-2015	19.48	20.96	1.48	1.68667	-
JAR pcDNA A2 18-04-2015	18.91	20.82	1.91
JAR pcDNA A3 18-04-2015	18.98	20.65	1.67
JAR E6 A3 18-04-2015	18.85	20.11	1.26	1.39	-0.743333
JAR E6 A3 18-04-2015	18.75	20.05	1.3
JAR E6 A3 18-04-2015	18.49	20.1	1.61
JAR E7 A3 18-04-2015	19.14	20.12	0.98	1.26	-0.873333
JAR E7 A3 18-04-2015	18.77	20.22	1.45
JAR E7 A3 18-04-2015	18.73	20.08	1.35
JAR E6/E7 A3 18-04-2015	18.84	20.7	1.86	1.77	-0.363333
JAR E6/E7 A3 18-04-2015	18.57	19.98	1.41
JAR E6/E7 A3 18-04-2015	18.42	20.46	2.04
JAR pcDNA A3 18-04-2015	19.14	20.33	1.19	2.13333	-
JAR pcDNA A3 18-04-2015	16.86	20.35	3.49
JAR pcDNA A3 18-04-2015	18.61	20.33	1.72
