# Supplementary material for: HPV16 E6 and E7 Upregulate Interferon-Induced Antiviral Response Genes ISG15 and IFIT1 in Human Trophoblast Cells
Source: Pathogens. 2017 Sep 3;6(3):40. doi: 10.3390/pathogens6030040 (PMC5617997; doi:10.3390/pathogens6030040)
Supplement: Supplementary file 1 [file pathogens-06-00040-s001.zip › Additional file 3.xlsx]

## Sheet: GAPDH
Validation of DEGs in patients - TaqMan assay - Gene expression analysis - DATA
Patients								Amplification Efficiency (from standard curves): 97 %
HPV positive patients - Plate 1	Ct (triplicates)	Ct avarage	Corrected Ct avarage	Ct (-RT)				Inter Plate Calcualtor - Plate 1	Ct (triplicates)	Ct avarage	Ct (-RT)
Patient 1	21.42	21.0333		no Ct				IPC	26.49	26.3733	no Ct
	20.94								26.41
	20.74		20.8659						26.22
Patient 2	21.87	21.5767		no Ct				NTC	no Ct	no Ct	-
	21.49								no Ct
	21.37		21.4049						no Ct
Patient 3	25.15	24.7933		no Ct				-RNA NT1	no Ct	-	-
	24.74
	24.49		24.5959
Patient 4	22.15	21.8833		no Ct
	21.97
	21.53		21.7091
Patient 5	24.1	23.7233		no Ct				Threshold level (of this run):	773.927 (HEX)	4377.139 (FAM)
	23.78							Mean Ct over all IRCs:	26.1633
	23.29		23.5344					CF:	1.00803
Patient 6	25.7	25.1767		no Ct
	24.99
	24.84		24.9762
Patient 7	22.52	22.0567		no Ct
	21.95
	21.7		21.881
Patient 8	22.58	22.1667		no Ct
	22.02
	21.9		21.9902
Patient 9	22.65	22.26		no Ct
	22.14
	21.99		22.0828
Patient 10	21.22	21.0367		no Ct
	21.04
	20.85		20.8692
Patient 11	21.44	21.2733		no Ct
	21.39
	20.99		21.1039
Patient 12	21.4	21.4533		36.21
	21.36
	21.6		21.2825
Patient 13	21.03	21.1733		no Ct
	21.15
	21.34		21.0047
Patient 14	20.97	20.9867		no Ct
	20.93
	21.06		20.8196
Patient 15	20.92	21.0233		no Ct
	20.93
	21.22		20.8559
Patient 16	21.28	21.7567		no Ct
	22.32
	21.67		21.5834
NT	no Ct	no Ct		-
	no Ct
	no Ct
-RNA NT1	no Ct	-		-
HPV positive patients - Plate 2	Ct (triplicates)	Ct avarage	Corrected Ct avarage	Ct (-RT)				Inter Plate Calcualtor - Plate 2	Ct (triplicates)	Ct avarage	Ct (-RT)
Patient 17	20.91	20.7933		no Ct				IPC	26.43	26.4433	38.96
	20.73								25.91
	20.74		20.5732						26.99
Patient 18	20.72	20.5933		no Ct				NTC	no Ct	no Ct	-
	20.59								no Ct
	20.47		20.3753						no Ct
Patient 19	24.35	24.1767		no Ct				-RNA NT1	no Ct	-
	24.2
	23.98		23.9207
Patient 20	21.15	21.0067		no Ct
	20.96
	20.91		20.7842
Patient 21	23.36	23.1267		no Ct				Threshold level (of this run):	792.600 (HEX)	4790.438 (FAM)
	23.11							Mean Ct over all IRCs:	26.1633
	22.91		22.8818					CF:	1.0107
Patient 22	20.18	19.7667		no Ct
	19.61
	19.51		19.5574
Patient 23	21.93	21.6867		no Ct
	21.73
	21.4		21.457
Patient 24	20.06	19.7833		no Ct
	19.82
	19.47		19.5739
Patient 25	21.26	20.8333		no Ct
	20.81
	20.43		20.6127
Patient 26	20.28	20.19		no Ct
	20.28
	20.01		19.9762
Patient 27	21.4	21.27		no Ct
	21.42
	20.99		21.0448
Patient 28	20.74	20.82		no Ct
	20.84
	20.88		20.5995
Patient 29	19.52	19.6		no Ct
	19.58
	19.7		19.3925
Patient 30	20.17	20.34		no Ct
	20.29
	20.56		20.1246
Patient 31	21.54	21.5633		no Ct
	21.47
	21.68		21.335
Patient 32	19.99	19.9967		28.71
	19.96
	20.04		19.7849
NT	no Ct	no Ct		-
	no Ct
	no Ct
-RNA NT2	29.76	-		-
HPV negative patients - Plate 3	Ct (triplicates)	Ct avarage	Corrected Ct avarage	Ct (-RT)				Inter Plate Calcualtor - Plate 3	Ct (triplicates)	Ct avarage	Ct (-RT)
Patient 1	22.15	21.97		no Ct				IPC	26.13	25.96	no Ct
	21.8								25.81
	21.96		22.1421						25.94
Patient 2	21.01	21.3167		no Ct				NTC	no Ct	no Ct	-
	22.02								no Ct
	20.92		21.4836						no Ct
Patient 3	20.8	20.7167		no Ct				-RNA NT1	no Ct	-	-
	20.73
	20.62		20.8789
Patient 4	21.47	21.53		no Ct
	21.11
	22.01		21.6986
Patient 5	21.24	21.07		no Ct				Threshold level (of this run):	695.957 (HEX)	4331.194 (FAM)
	21.01							Mean Ct over all IRCs:	26.1633
	20.96		21.235					CF:	0.992228
Patient 6	21.39	21.13		no Ct
	20.89
	21.11		21.2955
Patient 7	20.64	20.5		no Ct
	20.45
	20.41		20.6606
Patient 8	20.69	20.5		no Ct
	20.53
	20.28		20.6606
Patient 9	21.57	21.2233		no Ct
	21.11
	20.99		21.3896
Patient 10	21.6	21.5333		no Ct
	21.6
	21.4		21.702
Patient 11	21.89	21.8133		no Ct
	21.92
	21.63		21.9842
Patient 12	21.38	21.4467		no Ct
	21.37
	21.59		21.6146
Patient 13	22.04	22.5533		no Ct
	23.41
	22.21		22.73
Patient 14	21.44	21.3067		no Ct
	21.64
	20.84		21.4736
Patient 15	21.64	21.2233		no Ct
	20.87
	21.16		21.3896
Patient 16	20.53	20.8133		no Ct
	20.86
	21.05		20.9764
NT	no Ct	no Ct		-
	no Ct
	no Ct
-RNA NT1	no Ct	-		-
HPV negative patients - Plate 4	Ct (triplicates)	Ct avarage	Corrected Ct avarage	Ct (-RT)				Inter Plate Calcualtor - Plate 4	Ct (triplicates)	Ct avarage	Ct (-RT)
Patient 17	19.7	19.5133		no Ct				IPC	26.2	25.97	no Ct
	19.46								25.92
	19.38		19.6586						25.79
Patient 18	21	20.78		no Ct				NTC	no Ct	no Ct	-
	20.67								no Ct
	20.67		20.9347						no Ct
Patient 19	19.97	19.9867		no Ct				-RNA NT1	no Ct	-	-
	19.62
	20.37		20.1355
Patient 20	20.33	20.0833		no Ct
	20.15
	19.77		20.2328
Patient 21	20.83	20.58		no Ct				Threshold level (of this run):	727.686 (HEX)	4343.585 (FAM)
	20.54							Mean Ct over all IRCs:	26.1633
	20.37		20.7332					CF:	0.992611
Patient 22	20.16	19.7867		no Ct
	19.68
	19.52		19.934
Patient 23	23.32	23.0067		35.5
	23.03
	22.67		23.1779
Patient 24	21.18	20.7067		no Ct
	20.57
	20.37		20.8608
Patient 25	21.62	21.1867		no Ct
	21.05
	20.89		21.3444
Patient 26	21.65	21.4233		no Ct
	21.41
	21.21		21.5828
Patient 27	21.06	20.9		no Ct
	20.84
	20.8		21.0556
Patient 28	20.65	20.72		no Ct
	20.77
	20.74		20.8742
Patient 29	21.67	21.7533		no Ct
	21.76
	21.83		21.9153
Patient 30	19.55	19.54		no Ct
	19.5
	19.57		19.6855
Patient 31	19.54	19.76		no Ct
	19.6
	20.14		19.9071
Patient 32	20.38	21.0067		no Ct
	22.06
	20.58		21.1631
NT	no Ct	no Ct		-
	no Ct
	no Ct
-RNA NT2	29.35	-		-

## Sheet: TBP
Validation of DEGs in patients - TaqMan assay - Gene expression analysis - DATA
Patients							Amplification Efficiency (from standard curves): 95 %
HPV positive patients - Plate 5	Ct (triplicates)	Ct avarage	Corrected Ct avarage	Ct (-RT)			Inter Plate Calcualtor - Plate 5	Ct (triplicates)	Ct avarage	Ct (-RT)
Patient 1	25.74	25.6067		no Ct			IPC	26.55	26.2967	no Ct
	25.43							26.23
	25.65		25.4768					26.11
Patient 2	26.17	26.6467		no Ct			NTC	no Ct	no Ct	-
	26.9							no Ct
	26.87		26.5116					no Ct
Patient 3	31.9	31.78		no Ct			-RNA NT1	no Ct	-	-
	31.81
	31.63		31.6189
Patient 4	25.67	25.56		no Ct
	25.62
	25.39		25.4304
Patient 5	29.81	29.5367		no Ct			Threshold level (of this run):	4352.83	(FAM)
	29.53						Mean Ct over all IRCs:	26.1633
	29.27		29.3869				CF:	1.0051
Patient 6	31.45	31.0033		no Ct
	30.86
	30.7		30.8461
Patient 7	27.71	27.6433		no Ct
	27.46
	27.76		27.5032
Patient 8	27.34	26.9767		no Ct
	26.88
	26.71		26.8399
Patient 9	28.49	28.18		no Ct
	28.18
	27.87		28.0371
Patient 10	26.29	26.26		no Ct
	26.37
	26.12		26.1269
Patient 11	27.17	27.0733		no Ct
	27.18
	26.87		26.9361
Patient 12	25.91	25.92		no Ct
	25.94
	25.91		25.7886
Patient 13	26.29	26.3633		no Ct
	26.32
	26.48		26.2297
Patient 14	26.93	27.21		no Ct
	26.95
	27.75		27.072
Patient 15	27.29	28.31		no Ct
	28.46
	29.18		28.1665
Patient 16	27.81	28.0733		no Ct
	28.52
	27.89		27.931
NT	no Ct	no Ct		-
	no Ct
	no Ct
-RNA NT1	no Ct	-		no Ct
HPV positive patients - Plate 6	Ct (triplicates)	Ct avarage	Corrected Ct avarage	Ct (-RT)			Inter Plate Calcualtor - Plate 6	Ct (triplicates)	Ct avarage	Ct (-RT)
Patient 17	26.18	25.9633		no Ct			IPC	25.83	25.7767	no Ct
	25.8							25.79
	25.91		26.3528					25.71
Patient 18	25.48	25.43		no Ct			NTC	no Ct	no Ct	-
	25.6							no Ct
	25.21		25.8115					no Ct
Patient 19	30.9	30.8733		no Ct			-RNA NT1	no Ct	-
	30.95
	30.77		31.3365
Patient 20	27.01	27.15		no Ct
	26.95
	27.49		27.5573
Patient 21	29.19	29.0333		no Ct			Threshold level (of this run):	4286.048 (FAM)
	28.84						Mean Ct over all IRCs:	26.1633
	29.07		29.4689				CF:	0.985221
Patient 22	27.55	27.26		no Ct
	27.21
	27.02		27.6689
Patient 23	26.85	26.6233		no Ct
	26.66
	26.36		27.0227
Patient 24	26.14	25.7167		no Ct
	25.94
	25.07		26.1024
Patient 25	26.65	26.3867		no Ct
	26.24
	26.27		26.7825
Patient 26	27.53	27.38		no Ct
	27.4
	27.21		27.7907
Patient 27	27.53	27.2633		no Ct
	27.28
	26.98		27.6723
Patient 28	26.79	27.0367		no Ct
	26.91
	27.41		27.4422
Patient 29	27.12	27.1067		no Ct
	27
	27.2		27.5133
Patient 30	25.98	26.0033		no Ct
	25.88
	26.15		26.3934
Patient 31	26.58	27.3033		no Ct
	28.13
	27.2		27.7129
Patient 32	26.64	27.71		33.31
	28.24
	28.25		28.1257
NT	no Ct	no Ct		-
	no Ct
	no Ct
-RNA NT2	36.95	-		-
HPV negative patients - Plate 7	Ct (triplicates)	Ct avarage	Corrected Ct avarage	Ct (-RT)			Inter Plate Calcualtor - Plate 7	Ct (triplicates)	Ct avarage	Ct (-RT)
Patient 1	26.97	27.1167		no Ct			IPC	27.18	26.94	no Ct
	26.78							26.88
	27.6		26.3349					26.76
Patient 2	26.85	26.6		no Ct			NTC	no Ct	no Ct	-
	26.55							no Ct
	26.4		25.8331					no Ct
Patient 3	26.76	26.49		no Ct			-RNA NT1	no Ct	-
	26.48
	26.23		25.7263
Patient 4	26.51	26.2833		no Ct
	26.36
	25.98		25.5256
Patient 5	25.45	25.1733		no Ct			Threshold level (of this run):	4504.33	(FAM)
	25.02						Mean Ct over all IRCs:	26.1633
	25.05		24.4476				CF:	1.02969
Patient 6	26.36	26.01		no Ct
	25.88
	25.79		25.2601
Patient 7	27.84	27.39		no Ct
	27.33
	27		26.6004
Patient 8	26.6	26.24		no Ct
	26.07
	26.05		25.4835
Patient 9	26.93	26.7167		no Ct
	26.73
	26.49		25.9464
Patient 10	27.24	27.1433		no Ct
	27.17
	27.02		26.3608
Patient 11	28	27.9067		no Ct
	27.96
	27.76		27.1021
Patient 12	26.87	26.75		no Ct
	26.76
	26.62		25.9788
Patient 13	28.46	28.5467		no Ct
	28.54
	28.64		27.7237
Patient 14	27.43	27.5267		no Ct
	27.53
	27.62		26.7331
Patient 15	25.26	25.79		no Ct
	26
	26.11		25.0465
Patient 16	26.06	26.5633		no Ct
	27.34
	26.29		25.7975
NT	no Ct	no Ct		-
	no Ct
	no Ct
-RNA NT1	no Ct	-
HPV negative patients - Plate 8	Ct (triplicates)	Ct avarage	Corrected Ct avarage	Ct (-RT)			Inter Plate Calcualtor - Plate 8	Ct (triplicates)	Ct avarage	Ct (-RT)
Patient 17	25.57	25.32		no Ct			IPC	26.15	25.9933	no Ct
	25.24							25.97
	25.15		25.4856					25.86
Patient 18	26.39	26.1767		no Ct			NTC	no Ct	no Ct	-
	26.12							no Ct
	26.02		26.3479					no Ct
Patient 19	27.48	26.8233		no Ct			-RNA NT1	no Ct	-	-
	26.6
	26.39		26.9988
Patient 20	26.53	26.4233		no Ct
	26.49
	26.25		26.5961
Patient 21	27.39	27.12		no Ct			Threshold level (of this run):	4147.735 (FAM)
	27.03						Mean Ct over all IRCs:	26.1633
	26.94		27.2974				CF:	0.993502
Patient 22	26.88	26.9333		no Ct
	26.55
	27.37		27.1095
Patient 23	30.03	29.5833		no Ct
	29.29
	29.43		29.7768
Patient 24	26.6	26.3767		no Ct
	26.24
	26.29		26.5492
Patient 25	27.66	27.2733		no Ct
	27.1
	27.06		27.4517
Patient 26	27.66	27.61		no Ct
	27.6
	27.57		27.7906
Patient 27	26.68	26.42		no Ct
	26.35
	26.23		26.5928
Patient 28	26.46	26.3867		no Ct
	26.24
	26.46		26.5592
Patient 29	27.32	27.3533		no Ct
	27.24
	27.5		27.5322
Patient 30	25.76	25.5233		no Ct
	25.31
	25.5		25.6903
Patient 31	25.84	25.9367		no Ct
	25.83
	26.14		26.1063
Patient 32	27.14	27.3967		no Ct
	27.71
	27.34		27.5758
NT	no Ct	no Ct		-
	no Ct
	no Ct
-RNA NT2	37.98	-		-

## Sheet: ISG15
Validation of DEGs in patients - TaqMan assay - Gene expression analysis - DATA
Patients							Amplification Efficiency (from standard curves): 97 %
HPV positive patients - Plate 9	Ct (triplicates)	Ct avarage	Corrected Ct avarage	Corrected Ct (-RT)	Ct (-RT)		Inter Plate Calcualtor - Plate 9	Ct (triplicates)	Ct avarage	Ct (-RT)
Patient 1	27.78	27.3733			37.81		IPC	26.91	26.5067	no Ct
	27.17							26.42
	27.17		27.0188	37.3203				26.19
Patient 2	27.79	27.46			no Ct		NTC	no Ct	no Ct	-
	27.48							no Ct
	27.11		27.1043	no Ct				no Ct
Patient 3	30.84	30.61			36.88		-RNA NT1	no Ct	-
	30.58
	30.41		30.2135	36.4023
Patient 4	28.4	28.0567			no Ct
	28.11
	27.66		27.6933	no Ct
Patient 5	28.55	28.0767			no Ct		Threshold level (of this run):	5107.98	(FAM)
	28.08						Mean Ct over all IRCs:	26.1633
	27.6		27.713	no Ct			CF:	1.01312
Patient 6	29.43	28.8767			no Ct
	28.7
	28.5		28.5026	no Ct
Patient 7	27.55	27.0033			35.24
	26.92
	26.54		26.6536	34.7835
Patient 8	27.66	27.1633			37.22
	27.14
	26.69		26.8115	36.7379
Patient 9	27.99	27.52			35.04
	27.6
	26.97		27.1635	34.5861
Patient 10	26.25	26.0767			35.62
	26.2
	25.78		25.7389	35.1586
Patient 11	29.2	28.9433			33.15
	29.01
	28.62		28.5684	32.7206
Patient 12	28.97	29.11			34.63
	29.02
	29.34		28.7329	34.1814
Patient 13	24.95	25.2067			30.14
	24.98
	25.69		24.8802	29.7496
Patient 14	26.69	26.8			no Ct
	26.68
	27.03		26.4529	no Ct
Patient 15	27.3	27.6067			no Ct
	27.61
	27.91		27.2491	no Ct
Patient 16	28.59	28.74			no Ct
	29
	28.63		28.3677	no Ct
NT	no Ct	no Ct			-
	no Ct
	no Ct
-RNA NT1	no Ct	-
HPV positive patients - Plate 10	Ct (triplicates)	Ct avarage	Corrected Ct avarage	Corrected Ct (-RT)	Ct (-RT)		Inter Plate Calcualtor - Plate 10	Ct (triplicates)	Ct avarage	Ct (-RT)
Patient 17	29.48	28.78			34.8		IPC	26.44	26.3	no Ct
	28.45							26.38
	28.41		28.6304	34.6192				26.08
Patient 18	28.84	28.4467			31.64		NTC	no Ct	no Ct	-
	28.32							no Ct
	28.18		28.2988	31.4756				no Ct
Patient 19	31.29	30.3333			no Ct		-RNA NT1	no Ct	-	-
	29.93
	29.78		30.1757	no Ct
Patient 20	28.72	28.23			29.93
	28.12
	27.85		28.0833	29.7745
Patient 21	26.82	26.4633			32.96		Threshold level (of this run):	4826.837 (FAM)
	26.43						Mean Ct over all IRCs:	26.1633
	26.14		26.3258	32.7887			CF:	1.00522
Patient 22	26.07	25.4767			33.75
	25.36
	25		25.3443	33.5746
Patient 23	28.96	28.43			34.23
	28.46
	27.87		28.2823	34.0521
Patient 24	27.67	27.1133			no Ct
	27.01
	26.66		26.9724	no Ct
Patient 25	27.5	27.1067			30.93
	27.02
	26.8		26.9658	30.7693
Patient 26	27.12	26.8533			35.45
	26.84
	26.6		26.7138	35.2658
Patient 27	28	27.7333			37.83
	27.77
	27.43		27.5892	37.6334
Patient 28	27.68	27.84			30.48
	27.8
	28.04		27.6953	30.3216
Patient 29	23	23.6767			29.09
	23.89
	24.14		23.5536	28.9388
Patient 30	24.96	25.0867			32.36
	25.04
	25.26		24.9563	32.1918
Patient 31	24.77	24.9533			28.59
	24.83
	25.26		24.8237	28.4414
Patient 32	24.03	24.3667			29.91
	24.36
	24.71		24.24	29.7546
NT	no Ct	no Ct			-
	no Ct
	no Ct
-RNA NT2	34.01	-			-
HPV negative patients - Plate 11	Ct (triplicates)	Ct avarage	Corrected Ct avarage	Corrected Ct (-RT)	Ct (-RT)		Inter Plate Calcualtor - Plate 11	Ct (triplicates)	Ct avarage	Ct (-RT)
Patient 1	27.02	26.9233			36.4		IPC	26.95	26.61	no Ct
	27.36							26.51
	26.39		26.4714	36.2108				26.37
Patient 2	28.21	27.8233			34.35		NTC	no Ct	#DIV/0!	-
	27.75							no Ct
	27.51		27.3563	34.1715				no Ct
Patient 3	26.48	26.1			38.2		-RNA NT1	no Ct	-
	26.05
	25.77		25.6619	38.0015
Patient 4	27.96	27.7367			37.42
	27.82
	27.43		27.2711	37.2255
Patient 5	27.15	26.58			32.39		Threshold level (of this run):	4858.05	(FAM)
	26.56						Mean Ct over all IRCs:	26.1633
	26.03		26.1338	32.2217			CF:	1.01707
Patient 6	26.24	25.7333			35.06
	25.43
	25.53		25.3014	34.8778
Patient 7	28.83	28.4667			29.66
	28.43
	28.14		27.9888	29.5059
Patient 8	28.94	28.4833			34.85
	28.34
	28.17		28.0052	34.6689
Patient 9	25.36	25.03			no Ct
	25.09
	24.64		24.6099	no Ct
Patient 10	26.06	25.8433			no Ct
	25.88
	25.59		25.4095	no Ct
Patient 11	30.74	30.61			34.86
	30.7
	30.39		30.0962	34.6789
Patient 12	27.98	28.13			33.43
	28.02
	28.39		27.6578	33.2563
Patient 13	29.31	29.4533			34.78
	29.18
	29.87		28.9589	34.5993
Patient 14	25.23	25.4267			no Ct
	25.29
	25.76		24.9999	no Ct
Patient 15	27.11	27.3567			32.87
	27.21
	27.75		26.8975	32.6992
Patient 16	26.97	27.4067			no Ct
	27.35
	27.9		26.9466	no Ct
NT	no Ct	no Ct			-
	no Ct
	no Ct
-RNA NT1	no Ct	-
HPV negative patients - Plate 12	Ct (triplicates)	Ct avarage	Corrected Ct avarage	Corrected Ct (-RT)	Ct (-RT)		Inter Plate Calcualtor - Plate 12	Ct (triplicates)	Ct avarage	Ct (-RT)
Patient 17	28.21	27.8767			32.21		IPC	26.53	26.3367	no Ct
	27.98							26.21
	27.44		27.6932	31.6693				26.27
Patient 18	28.61	28.2833			36.92		NTC	no Ct	no Ct	-
	28.17							no Ct
	28.07		28.0972	36.3003				no Ct
Patient 19	27.47	27.1967			33.22		-RNA NT1	no Ct	-	-
	26.94
	27.18		27.0177	32.6624
Patient 20	27.11	27.2767			30.53
	27.45
	27.27		27.0971	30.0175
Patient 21	27.94	27.76			33.07		Threshold level (of this run):	4837.259 (FAM)
	27.55						Mean Ct over all IRCs:	26.1633
	27.79		27.5773	32.5149			CF:	1.00663
Patient 22	25.9	25.39			35.51
	25.25
	25.02		25.2229	34.9139
Patient 23	29.42	29.1067			37.81
	29.04
	28.86		28.9151	37.1753
Patient 24	28.84	28.49			31.29
	28.5
	28.13		28.3025	30.7648
Patient 25	27.71	27.34			30.66
	27.27
	27.04		27.1601	30.1454
Patient 26	27.8	27.6333			no Ct
	27.64
	27.46		27.4515	no Ct
Patient 27	28	27.8267			39.69
	27.79
	27.69		27.6435	39.0238
Patient 28	26.97	27.2633			30.3
	27.17
	27.65		27.0839	29.7914
Patient 29	25.81	26.24			35.23
	25.96
	26.95		26.0673	34.6386
Patient 30	27.97	27.7967			30.8
	27.6
	27.82		27.6137	30.283
Patient 31	25.74	25.8067			33.14
	25.71
	25.97		25.6368	32.5837
Patient 32	25.23	25.7133			no Ct
	25.86
	26.05		25.5441	no Ct
NT	no Ct	no Ct			-
	no Ct
	no Ct
-RNA NT2	34.09	-

## Sheet: IFIT1
Validation of DEGs in patients - TaqMan assay - Gene expression analysis - DATA
Patients						Amplification Efficiency (from standard curves): 92 %
HPV positive patients - Plate 13	Ct (triplicates)	Ct avarage	Ct (-RT)			Inter Plate Calcualtor - Plate 13	Ct (triplicates)	Ct avarage	Ct (-RT)
Patient 1	27.47	27.3367	35.34			IPC	26.81	26.6833	no Ct
	27.16						26.73
	27.38						26.51
Patient 2	28	27.7533	37.68			NTC	no Ct	no Ct	-
	27.79						no Ct
	27.47						no Ct
Patient 3	31.72	31.4267	35.91			-RNA NT1	no Ct	-	-
	31.3
	31.26
Patient 4	27.98	27.6833	36.31
	27.79
	27.28
Patient 5	29.21	29.1767	no Ct			Threshold level (of this run):	4004.288 (FAM)
	29.15
	29.17					CF:	IPC1-IPC2
Patient 6	31.01	30.86	no Ct				IPC1-IPC3
	30.61						IPC1-IPC4
	30.96
Patient 7	28.25	28.0033	32.55
	28.05
	27.71
Patient 8	27.26	27.0167	35.47
	26.99
	26.8
Patient 9	28.6	28.4367	33.79
	28.31
	28.4
Patient 10	27.06	26.9667	33.34
	26.99
	26.85
Patient 11	29.02	28.8633	31.79
	28.83
	28.74
Patient 12	28.22	28.2967	31.75
	28.4
	28.27
Patient 13	24.99	24.99	28.88
	24.93
	25.05
Patient 14	26.85	26.8767	36.92
	26.82
	26.96
Patient 15	26.58	26.74	37.6
	26.76
	26.88
Patient 16	27.96	28.0667	35.52
	28.1
	28.14
REF	-	-	-
	-
	-
NT	no Ct	no Ct	-
	no Ct
	no Ct
-RNA NT1	no Ct	-	-
HPV positive patients - Plate 14	Ct (triplicates)	Ct avarage	Ct (-RT)			Inter Plate Calcualtor - Plate 14	Ct (triplicates)	Ct avarage	Ct (-RT)
Patient 17	28.24	28	32.91			IPC	26.71	26.59	no Ct
	27.86						26.62
	27.9						26.44
Patient 18	28.02	28.21	30.91			NTC	no Ct	no Ct	-
	28.85						no Ct
	27.76						no Ct
Patient 19	32.55	32.1867	no Ct			-RNA NT1	no Ct	-
	31.91
	32.1
Patient 20	28.97	28.8567	30.72
	28.77
	28.83
Patient 21	28.65	28.5167	32.37			Threshold level (of this run):	4136.905 (FAM)
	28.47
	28.43					CF:	IPC2-IPC1
Patient 22	26.88	26.6767	33.66				IPC2-IPC3
	26.62						IPC2-IPC4
	26.53
Patient 23	29.45	29.24	33.27
	29.32
	28.95
Patient 24	27.82	27.66	37.91
	27.57
	27.59
Patient 25	28.03	27.8	31.59
	27.72
	27.65
Patient 26	27.42	27.3633	33.18
	27.45
	27.22
Patient 27	28.67	28.5533	35.46
	28.56
	28.43
Patient 28	27.79	27.5933	29.61
	27.55
	27.44
Patient 29	24.45	24.5267	29.65
	24.51
	24.62
Patient 30	27.7	27.6633	32.33
	27.92
	27.37
Patient 31	25.98	26.0733	28.2
	26.3
	25.94
Patient 32	25.35	25.39	30.92
	25.38
	25.44
REF	-	-	-
	-
	-
NT	no Ct	no Ct	-
	no Ct
	no Ct
-RNA NT2	36.82	-	-
HPV negative patients - Plate 15	Ct (triplicates)	Ct avarage	Ct (-RT)			Inter Plate Calcualtor - Plate 15	Ct (triplicates)	Ct avarage	Ct (-RT)
Patient 1	25.78	25.73	34.85			IPC	26.1	26.2033	no Ct
	25.53						26.32
	25.88						26.19
Patient 2	26.62	26.6367	33.43			NTC	no Ct	no ct	-
	26.46						no Ct
	26.83						no Ct
Patient 3	25.83	25.7133	36.41			-RNA NT1	no Ct	-	-
	25.66
	25.65
Patient 4	27.88	27.7567	37.63
	27.69
	27.7
Patient 5	26.6	26.6367	32.5			Threshold level (of this run):	3926.819 (FAM)
	26.45
	26.86					CF:	IPC3-IPC1
Patient 6	25.74	25.89	33.85				IPC3-IPC2
	25.56						IPC3-IPC4
	26.37
Patient 7	27.51	27.28	29.11
	27.17
	27.16
Patient 8	28.54	28.3967	33.86
	28.36
	28.29
Patient 9	25.37	25.13	37.55
	24.94
	25.08
Patient 10	26.3	26.3367	37.72
	26.41
	26.3
Patient 11	29.66	29.61	32.29
	29.61
	29.56
Patient 12	26.82	26.7267	31.93
	26.68
	26.68
Patient 13	28.75	28.7667	32.17
	28.78
	28.77
Patient 14	25.77	25.5733	38.7
	25.43
	25.52
Patient 15	27.38	27.2	31.22
	27.07
	27.15
Patient 16	25.59	26.3667	34.31
	26.7
	26.81
REF	-	-	-
	-
	-
NT	no Ct	no Ct	-
	no Ct
	no Ct
-RNA NT1	no Ct	-	-
HPV negative patients - Plate 16	Ct (triplicates)	Ct avarage	Ct (-RT)			Inter Plate Calcualtor - Plate 16	Ct (triplicates)	Ct avarage	Ct (-RT)
Patient 17	28.74	28.42	32.75			IPC	26.58	26.3167	no Ct
	28.34						26.18
	28.18						26.19
Patient 18	28.77	28.6	35.53			NTC	no Ct	no Ct	-
	28.64						no Ct
	28.39						no Ct
Patient 19	28.42	28.11	33.91			-RNA NT1	no Ct	-	-
	28.02
	27.89
Patient 20	28.57	28.3867	31.44
	28.48
	28.11
Patient 21	29.11	29.1767	33.78			Threshold level (of this run):	4006.150 (FAM)
	29.75
	28.67					CF:	IPC4-IPC1
Patient 22	27.52	27.4733	37.01				IPC4-IPC2
	27.21						IPC4-IPC3
	27.69
Patient 23	31.74	31.49	38.7
	31.55
	31.18
Patient 24	30.19	29.9333	31.84
	29.84
	29.77
Patient 25	28.26	28.01	31.47
	27.88
	27.89
Patient 26	29.24	29.13	36.12
	29.18
	28.97
Patient 27	28.94	28.8367	37.2
	28.87
	28.7
Patient 28	28.6	28.5	30.65
	28.42
	28.48
Patient 29	27.09	27.04	33.05
	27.02
	27.01
Patient 30	28.48	28.4467	31.17
	28.34
	28.52
Patient 31	26.5	26.4167	33.84
	26.27
	26.48
Patient 32	28.18	28.15	39.9
	28.33
	27.94
REF	-	-	-
	-
	-
NT	no Ct	no Ct	-
	no Ct
	no Ct
-RNA NT2	36.94	-	-

## Sheet: IFIT 4x
Validation of DEGs in patients - TaqMan assay - Gene expression analysis - DATA
										Amplification Efficiency (from standard curves): 92 %
HPV positive patients - Plate 13b	Ct (triplicates)	Ct avarage	Corrected Ct avarage	Dilution corrected Ct	Corrected CT (-RT)	Dilution corrected -RT	Ct (-RT)			Inter Plate Calcualtor - Plate 13b	Ct (triplicates)	Ct avarage	Ct (-RT)
Patient 1	29.11	29.1767					37.85			IPC	25.72	25.6533	no Ct
	29.1										25.62
	29.32		29.7567	27.7567	38.6025	35.85					25.62
Patient 2	29.65	29.4833					no Ct			NTC	no Ct		-
	29.41										no Ct
	29.39		30.0695	28.0695	no Ct	no Ct					no Ct
Patient 3	33.04	33.0933					38.53			-RNA NT1	no Ct	-	-
	33
	33.24		33.7512	31.7512	39.296	36.53
Patient 4	29.25	29.48					no Ct
	29.41
	29.78		30.0661	28.0661	no Ct	no Ct
Patient 5	30.39	30.71					no Ct			Threshold level (of this run):	3702.867 (FAM)
	30.93									Mean Ct over all IRCs:	26.1633
	30.81		31.3205	29.3205	no Ct	no Ct				CF:	0.980507
Patient 6	32.27	32.4167					no Ct			Dilution correction:	4x = 2Ct values --> -2Cts
	32.5
	32.48		33.0611	31.0611	no Ct	no Ct
Patient 7	29.5	29.4833					33.87
	29.49
	29.46		30.0695	28.0695	34.5434	31.87
Patient 8	28.55	28.5					37.26
	28.54
	28.41		29.0666	27.0666	38.0007	35.26
Patient 9	29.84	29.6833					34.62
	29.64
	29.57		30.2735	28.2735	35.3083	32.62
Patient 10	28.23	27.8733					34.95
	28.17
	27.22		28.4275	26.4275	35.6448	32.95
Patient 11	29.98	30					33.92
	30.05
	29.97		30.5964	28.5964	34.5943	31.92
Patient 12	30.34	30.41					34.33
	30.46
	30.43		31.0146	29.0146	35.0125	32.33
Patient 13	27.02	27.12					31.07
	27.03
	27.31		27.6592	25.6592	31.6877	29.07
Patient 14	28.88	28.8833					no Ct
	28.75
	29.02		29.4575	27.4575	no Ct	no Ct
Patient 15	28.71	28.8767					no Ct
	29.12
	28.8		29.4507	27.4507	no Ct	no Ct
Patient 16	30.44	30.9667					37.3
	30.67
	31.79		31.5823	29.5823	38.0415	35.3
NT	no Ct	no Ct					-
	no Ct
	no Ct
-RNA NT1	no Ct	-					-
HPV positive patients - Plate 14b	Ct (triplicates)	Ct avarage	Corrected avarage Ct	Dilution corrected Ct	Corrected Ct (-RT)	Dilution corrected -RT	Ct (-RT)			Inter Plate Calcualtor - Plate 14b	Ct (triplicates)	Ct avarage	Ct (-RT)
Patient 17	29.73	29.72					34.61			IPC	26.07	25.9967	no Ct
	29.8										26.06
	29.63		29.9105	27.9105	34.8319	32.61					25.86
Patient 18	29.6	29.6633					32.3			NTC	no Ct	no Ct	-
	29.79										no Ct
	29.6		29.8535	27.8535	32.5071	30.3					no Ct
Patient 19	34.27	34.08					no Ct			-RNA NT1	no Ct	-
	33.85
	34.12		34.2985	32.2985	no Ct	no Ct
Patient 20	30.43	30.7					32.15
	30.79
	30.88		30.8968	28.8968	32.3561	30.15
Patient 21	30.13	30.1267					33.78			Threshold level (of this run):	3983.943 (FAM)
	30.12									Mean Ct over all IRCs:	26.1633
	30.13		30.3198	28.3198	33.9966	31.78				CF:	0.99363
Patient 22	28.4	28.24					35.52
	28.19
	28.13		28.421	26.421	35.7477	33.52
Patient 23	30.79	30.7033					34.95
	30.61
	30.71		30.9002	28.9002	35.1741	32.95
Patient 24	29.27	29.1333					no Ct
	29.04
	29.09		29.3201	27.3201	no Ct	no Ct
Patient 25	29.53	29.3133					32.88
	29.21
	29.2		29.5013	27.5013	33.0908	30.88
Patient 26	28.82	28.7967					34.64
	28.88
	28.69		28.9813	26.9813	34.8621	32.64
Patient 27	30	29.9667					37.47
	29.98
	29.92		30.1588	28.1588	37.7102	35.47
Patient 28	29.59	29.6333					31.95
	29.57
	29.74		29.8233	27.8233	32.1548	29.95
Patient 29	26.47	26.5833					31.7
	26.54
	26.74		26.7538	24.7538	31.9032	29.7
Patient 30	29.34	29.5667					34.07
	29.43
	29.93		29.7562	27.7562	34.2884	32.07
Patient 31	27.9	27.9567					30.48
	27.98
	27.99		28.1359	26.1359	30.6754	28.48
Patient 32	26.62	26.69					33.37
	26.62
	26.83		26.8611	24.8611	33.5839	31.37
NT	no Ct	no Ct					-
	no Ct
	no Ct
-RNA NT2	36.13	-					-
HPV negative patients - Plate 15b	Ct (triplicates)	Ct avarage	Corrected avarage Ct	Dilution corrected Ct	Corrected CT (-RT)	Dilution corrected -RT	Ct (-RT)			Inter Plate Calcualtor - Plate 15b	Ct (triplicates)	Ct avarage	Ct (-RT)
Patient 1	27.9	27.8233					37.48			IPC	26.06	25.9867	no Ct
	27.77										26.01
	27.8		28.0125	26.0125	37.7348	35.48					25.89
Patient 2	29.6	28.91					35.5			NTC	no Ct	no Ct	-
	28.58										no Ct
	28.55		29.1065	27.1065	35.7413	33.5					no Ct
Patient 3	28.06	27.7733					37.44			-RNA NT1	no Ct	-	-
	27.76
	27.5		27.9621	25.9621	37.6945	35.44
Patient 4	29.99	29.8767					39.48
	29.92
	29.72		30.0798	28.0798	39.7484	37.48
Patient 5	28.73	28.7267					35.04			Threshold level (of this run):	3772.905 (FAM)
	28.76									Mean Ct over all IRCs:	26.1633
	28.69		28.922	26.922	35.2782	33.04				CF:	0.993248
Patient 6	27.93	27.8					35.75
	27.71
	27.76		27.989	25.989	35.993	33.75
Patient 7	29.64	29.3833					31.03
	29.35
	29.16		29.5831	27.5831	31.241	29.03
Patient 8	30.67	30.5433					35.38
	30.52
	30.44		30.751	28.751	35.6205	33.38
Patient 9	27.33	27.1833					no Ct
	27.08
	27.14		27.3681	25.3681	no Ct	no Ct
Patient 10	28.27	28.2967					38.68
	28.39
	28.23		28.489	26.489	38.943	36.68
Patient 11	31.19	31.2467					35.42
	31.32
	31.23		31.4591	29.4591	35.6608	33.42
Patient 12	28.98	28.9667					33.59
	28.88
	29.04		29.1636	27.1636	33.8184	31.59
Patient 13	30.65	30.76					33.36
	30.91
	30.72		30.9691	28.9691	33.5868	31.36
Patient 14	27.57	27.62					no Ct
	27.71
	27.58		27.8078	25.8078	no Ct	no Ct
Patient 15	29.36	29.3533					33.54
	29.45
	29.25		29.5529	27.5529	33.768	31.54
Patient 16	29.45	29.3433					36.17
	29.15
	29.43		29.5428	27.5428	36.4159	34.17
NT	no Ct	no Ct					-
	no Ct
	no Ct
-RNA NT1	no Ct	-					-
HPV negative patients - Plate 16b	Ct (triplicates)	Ct avarage	Corrected avarage CT	Dilution corrected Ct	Corrected Ct (-RT)	Dilution corrected -RT	Ct (-RT)			Inter Plate Calcualtor - Plate 16b	Ct (triplicates)	Ct avarage	Ct (-RT)
Patient 17	29.66	29.65					34.48			IPC	25.6	25.47	no Ct
	29.51										25.35
	29.78		30.4571	28.4571	35.4186	32.48					25.46
Patient 18	30	29.8033					35.89			NTC	no Ct	no Ct	-
	29.67										no Ct
	29.74		30.6146	28.6146	36.867	33.89					no Ct
Patient 19	29.19	29.1533					34.31			-RNA NT1	no Ct	-	-
	29.16
	29.11		29.9469	27.9469	35.244	32.31
Patient 20	29.44	29.4233					31.86
	29.38
	29.45		30.2243	28.2243	32.7273	29.86
Patient 21	30.11	30.0167					34.52			Threshold level (of this run):	3855.685 (FAM)
	29.84									Mean Ct over all IRCs:	26.1633
	30.1		30.8338	28.8338	35.4597	32.52				CF:	0.9735
Patient 22	28.56	28.38					36.93
	28.29
	28.29		29.1525	27.1525	37.9353	34.93
Patient 23	32.32	32.35					39.32
	32.46
	32.27		33.2306	31.2306	40.3904	37.32
Patient 24	30.77	30.6367					32.58
	30.62
	30.52		31.4706	29.4706	33.4669	30.58
Patient 25	29.19	28.96					32.57
	28.86
	28.83		29.7483	27.7483	33.4566	30.57
Patient 26	30.57	30.2267					37.9
	29.75
	30.36		31.0495	29.0495	38.9317	35.9
Patient 27	29.64	29.59					38.32
	29.59
	29.54		30.3955	28.3955	39.3631	36.32
Patient 28	30.32	30.4					32.12
	30.48
	30.4		31.2275	29.2275	32.9944	30.12
Patient 29	28.65	28.85					34.59
	28.88
	29.02		29.6353	27.6353	35.5316	32.59
Patient 30	29.97	30.0733					32.85
	30.13
	30.12		30.892	28.892	33.7442	30.85
Patient 31	27.96	28.0033					35.33
	27.94
	28.11		28.7656	26.7656	36.2917	33.33
Patient 32	29.32	29.6					no Ct
	30.07
	29.41		30.4058	28.4058	no Ct	no Ct
NT	no Ct	no Ct					-
	no Ct
	no Ct
-RNA NT2	36.2	-					-

## Sheet: IRC
Inter Plate Calcualtor - Plate 1	Ct (triplicates)	Ct avarage	Ct (-RT)		Inter Plate Calcualtor - Plate 5	Ct (triplicates)	Ct avarage	Ct (-RT)		Inter Plate Calcualtor - Plate 9	Ct (triplicates)	Ct avarage	Ct (-RT)		Inter Plate Calcualtor - Plate 13b	Ct (triplicates)	Ct avarage	Ct (-RT)
IPC	26.49	26.3733	no Ct		IPC	26.55	26.2967	no Ct		IPC	26.91	26.5067	no Ct		IPC	25.72	25.6533	no Ct
	26.41					26.23					26.42					25.62
	26.22					26.11					26.19					25.62
NTC	no Ct	no Ct	-		NTC	no Ct	no Ct	-		NTC	no Ct	no Ct	-		NTC	no Ct		-
	no Ct					no Ct					no Ct					no Ct
	no Ct					no Ct					no Ct					no Ct
-RNA NT1	no Ct	-	-		-RNA NT1	no Ct	-	-		-RNA NT1	no Ct	-			-RNA NT1	no Ct	-	-
Inter Plate Calcualtor - Plate 2	Ct (triplicates)	Ct avarage	Ct (-RT)		Inter Plate Calcualtor - Plate 6	Ct (triplicates)	Ct avarage	Ct (-RT)		Inter Plate Calcualtor - Plate 10	Ct (triplicates)	Ct avarage	Ct (-RT)		Inter Plate Calcualtor - Plate 14b	Ct (triplicates)	Ct avarage	Ct (-RT)
IPC	26.43	26.4433	38.96		IPC	25.83	25.7767	no Ct		IPC	26.44	26.3	no Ct		IPC	26.07	25.9967	no Ct
	25.91					25.79					26.38					26.06
	26.99					25.71					26.08					25.86
NTC	no Ct	no Ct	-		NTC	no Ct	no Ct	-		NTC	no Ct	no Ct	-		NTC	no Ct	no Ct	-
	no Ct					no Ct					no Ct					no Ct
	no Ct					no Ct					no Ct					no Ct
-RNA NT1	no Ct	-			-RNA NT1	no Ct	-			-RNA NT1	no Ct	-	-		-RNA NT1	no Ct	-
Inter Plate Calcualtor - Plate 3	Ct (triplicates)	Ct avarage	Ct (-RT)		Inter Plate Calcualtor - Plate 7	Ct (triplicates)	Ct avarage	Ct (-RT)		Inter Plate Calcualtor - Plate 11	Ct (triplicates)	Ct avarage	Ct (-RT)		Inter Plate Calcualtor - Plate 15b	Ct (triplicates)	Ct avarage	Ct (-RT)
IPC	26.13	25.96	no Ct		IPC	27.18	26.94	no Ct		IPC	26.95	26.61	no Ct		IPC	26.06	25.9867	no Ct
	25.81					26.88					26.51					26.01
	25.94					26.76					26.37					25.89
NTC	no Ct	no Ct	-		NTC	no Ct	no Ct	-		NTC	no Ct	no CT	-		NTC	no Ct	no Ct	-
	no Ct					no Ct					no Ct					no Ct
	no Ct					no Ct					no Ct					no Ct
-RNA NT1	no Ct	-	-		-RNA NT1	no Ct	-			-RNA NT1	no Ct	-			-RNA NT1	no Ct	-	-
Inter Plate Calcualtor - Plate 4	Ct (triplicates)	Ct avarage	Ct (-RT)		Inter Plate Calcualtor - Plate 8	Ct (triplicates)	Ct avarage	Ct (-RT)		Inter Plate Calcualtor - Plate 12	Ct (triplicates)	Ct avarage	Ct (-RT)		Inter Plate Calcualtor - Plate 16b	Ct (triplicates)	Ct avarage	Ct (-RT)
IPC	26.2	25.97	no Ct		IPC	26.15	25.9933	no Ct		IPC	26.53	26.3367	no Ct		IPC	25.6	25.47	no Ct
	25.92					25.97					26.21					25.35
	25.79					25.86					26.27					25.46
NTC	no Ct	no Ct	-		NTC	no Ct	no Ct	-		NTC	no Ct	no Ct	-		NTC	no Ct	no Ct	-
	no Ct					no Ct					no Ct					no Ct
	no Ct					no Ct					no Ct					no Ct
-RNA NT1	no Ct	-	-		-RNA NT1	no Ct	-	-		-RNA NT1	no Ct	-	-		-RNA NT1	no Ct	-	-
Mean Ct over all IRCs:	26.1633
