# Supplementary material for: HPV16 E6 and E7 Upregulate Interferon-Induced Antiviral Response Genes ISG15 and IFIT1 in Human Trophoblast Cells
Source: Pathogens. 2017 Sep 3;6(3):40. doi: 10.3390/pathogens6030040 (PMC5617997; doi:10.3390/pathogens6030040)
Supplement: Supplementary file 1 [file pathogens-06-00040-s001.zip › Additional file 4.xlsx]

## Sheet: Repetition 1
qPCR on HPV positive and negative placenta samples - test for viral activity via E6, E7 and L1
Reference gene: GAPDH
HPV16 positive samples:																					SiHa:
	E6		-RT	E7		-RT	L1	-RT	GAPDH		-RT		∆Ct E6	∆Ct E7	∆Ct L1		mean ∆Ct E6	mean ∆Ct E7	mean ∆Ct L1		E6		-RT	E7		-RT	L1	-RT	GAPDH		-RT
NF074k	32.29	32.1067	39.71	36.91	37.04	no Ct	no Ct	no Ct	15.75	15.68	33.47		16.54	21.16	-		16.4267	21.36	22.71		18.91	18.83	no Ct	18.41	18.42	no Ct	30.83	no Ct	13.11	13.1167	38.48
	32.24			37.65			39.07		15.77				16.47	21.88	23.3						18.83			18.43			30.6		13.2
	31.79			36.56			37.64		15.52				16.27	21.04	22.12						18.75			18.42			30.95		13.04
PF049m	32.22	32.19	no Ct	38.28	37.93	no Ct	37.3	no Ct	14.76	14.74	33.93		17.46	23.52	22.54		17.45	23.245	21.93
	32.06			no Ct			no Ct		14.85				17.21	-	-						∆Ct E6		∆Ct E7	∆Ct L1			mean ∆Ct E6	mean ∆Ct E7	mean ∆Ct L1
	32.29			37.58			35.93		14.61				17.68	22.97	21.32						5.8		5.3	17.72			5.71333	5.30333	17.6767
PA001	30.73	30.58	39.19	36.71	37.1833	no Ct	34.33	no Ct	14.63	14.37	no Ct		16.1	22.08	19.7		16.21	22.8133	21.1167		5.63		5.23	17.4
	30.68			37.04			36.7		14.28				16.4	22.76	22.42						5.71		5.38	17.91
	30.33			37.8			35.43		14.2				16.13	23.6	21.23
PA030	34.4	34.14	no Ct	no Ct	0	no Ct	no Ct	no Ct	17.16	16.8833	33.19		17.24	-	-		17.2567	-	19.32
	34.18			no Ct			no Ct		16.89				17.29	-	-
	33.84			no Ct			35.92		16.6				17.24	-	19.32
SA005	32.65	32.02	no Ct	38.25	38.465	no Ct	no Ct	no Ct	15.03	14.7667	31.69		17.62	23.22	-		17.2533	23.545	23.32
	31.78			38.68			38.56		14.81				16.97	23.87	23.75
	31.63			no Ct			37.35		14.46				17.17	-	22.89
																Total	16.9193	22.7408	21.6793
HPV negative samples:
	E6		-RT	E7		-RT	L1	-RT	GAPDH		-RT		∆Ct E6	∆Ct E7	∆Ct L1		mean ∆Ct E6	mean ∆Ct E7	mean ∆Ct L1
NF047k	30.91	30.4033	no Ct	35.12	36.0867	no Ct	36.51	no Ct	15.32	15.64	35.57		15.59	19.8	21.19		14.7633	20.4467	20.5167
	30.32			36.49			36.37		15.88				14.44	20.61	20.49
	29.98			36.65			35.59		15.72				14.26	20.93	19.87
PF026m	31.19	30.8833	no Ct	37.22	37.63	no Ct	34.85	no Ct	15.58	15.82	33.18		15.61	21.64	19.27		15.0633	21.81	19.5767
	30.92			37.07			36.9		15.73				15.19	21.34	21.17
	30.54			38.6			34.44		16.15				14.39	22.45	18.29
PA009	31.42	31.0633	39.65	36.01	36.96	no Ct	36.19	no Ct	13.53	13.4567	33.23		17.89	22.48	22.66		17.6067	23.5033	22.4133
	31.12			38.1			35.53		13.48				17.64	24.62	22.05
	30.65			36.77			35.89		13.36				17.29	23.41	22.53
PA017	31.69	31.2367	no Ct	38.88	37.26	no Ct	37.03	no Ct	13.99	14.0333	34.67		17.7	24.89	23.04		17.2033	23.2267	22.09
	31.25			35.76			35.92		13.98				17.27	21.78	21.94
	30.77			37.14			35.42		14.13				16.64	23.01	21.29
PA033	32.06	31.8167	no Ct	37.37	37.5633	no Ct	37.9	no Ct	14.15	14.17	33.1		17.91	23.22	23.75		17.6467	23.3933	22.2433
	31.97			37.23			35.92		14.06				17.91	23.17	21.86
	31.42			38.09			35.42		14.3				17.12	23.79	21.12
																Total	16.4567	22.476	21.368
																	∆∆Ct E6	∆∆Ct E7	∆∆Ct L1
															Pos-Neg		0.462667	0.264833	0.311333

## Sheet: Repetition 2
qPCR on HPV positive and negative placenta samples - test for viral activity via E6, E7 and L1
Reference gene: GAPDH
HPV16 positive samples:																					SiHa:
	E6		-RT	E7		-RT	L1	-RT	GAPDH		-RT		∆Ct E6	∆Ct E7	∆Ct L1		mean ∆Ct E6	mean ∆Ct E7	mean ∆Ct L1		E6		-RT	E7		-RT	L1	-RT	GAPDH		-RT
NF074k	29.12	28.7433	38.99	38	37.63	no Ct	36.91	no Ct	16.67	16.7167	39.84		12.45	21.33	20.24		12.0267	20.9133	19.78		19.37	19.4533	no Ct	18.89	18.9133	no Ct	33.66	no Ct	14.52	14.5333	no Ct
	28.89			35.92			35.71		16.51				12.38	19.41	19.2						19.63			18.93			32.76		14.45
	28.22			38.97			36.87		16.97				11.25	22	19.9						19.36			18.92			31.85		14.63
PF049m	29.33	28.89	no Ct	36.99	36.4733	no Ct	38.31	no Ct	15.73	15.9867	39.77		13.6	21.26	22.58		12.9033	20.4867	20.825
	28.61			35.58			no Ct		15.92				12.69	19.66	-						∆Ct E6		∆Ct E7	∆Ct L1			mean ∆Ct E6	mean ∆Ct E7	mean ∆Ct L1
	28.73			36.85			35.38		16.31				12.42	20.54	19.07						4.85		4.37	19.14			4.92	4.38	18.2233
PA001	29.3	28.2733	34.31	36.25	35.6467	no Ct	37.06	no Ct	15.4	15.4633	no Ct		13.9	20.85	21.66		12.81	20.1833	21.44		5.18		4.48	18.31
	28.06			34.94			36.58		15.46				12.6	19.48	21.12						4.73		4.29	17.22
	27.46			35.75			37.07		15.53				11.93	20.22	21.54
PA030	31.13	31.6533	39.17	no Ct	36.24	no Ct	no Ct	no Ct	17.86	17.89	36.89		13.27	-	-		13.7633	18.37	-
	31.33			36.24			no Ct		17.87				13.46	18.37	-
	32.5			no Ct			no Ct		17.94				14.56	-	-
SA005	29.35	32.5733	39.22	39.93	39.47	no Ct	37.41	no Ct	15.64	15.7567	36.63		13.71	24.29	21.77		16.8167	23.7133	21.4333
	39.21			39.53			37.94		15.79				23.42	23.74	22.15
	29.16			38.95			36.22		15.84				13.32	23.11	20.38
																Total	13.664	20.7333	20.8696
HPV negative samples:
	E6		-RT	E7		-RT	L1	-RT	GAPDH		-RT		∆Ct E6	∆Ct E7	∆Ct L1		mean ∆Ct E6	mean ∆Ct E7	mean ∆Ct L1
NF047k	28.15	27.7267	no Ct	36.98	36.5433	no Ct	36.8	no Ct	17.09	16.9767	35.46		11.06	19.89	19.71		10.75	19.5667	19.1633
	27.54			36.25			34.9		17.05				10.49	19.2	17.85
	27.49			36.4			36.72		16.79				10.7	19.61	19.93
PF026m	29.89	28.8433	no Ct	35.95	37.1767	no Ct	37.57	no Ct	17.36	17.4	36.83		12.53	18.59	20.21		11.4433	19.7767	19.3867
	28.58			37.22			37.29		16.91				11.67	20.31	20.38
	28.06			38.36			35.5		17.93				10.13	20.43	17.57
PA009	28.76	28.4933	no Ct	38.71	37.75	no Ct	37.31	no Ct	14.82	14.9333	no Ct		13.94	23.89	22.49		13.56	22.8167	21.3667
	28.43			37.05			34.47		14.79				13.64	22.26	19.68
	28.29			37.49			37.12		15.19				13.1	22.3	21.93
PA017	29.18	28.79	no Ct	37.2	38.4	no Ct	37.35	no Ct	15.2	15.3733	34.9		13.98	22	22.15		13.4167	23.07	21.5067
	28.48			39.6			36.71		15.46				13.02	24.14	21.25
	28.71			no Ct			36.58		15.46				13.25	-	21.12
PA033	29.77	29.2867	37.52	37.69	37.67	no Ct	no Ct	no Ct	15.47	15.55	35.65		14.3	22.22	-		13.7367	22.14	20.735
	29.39			37.65			36.84		15.59				13.8	22.06	21.25
	28.7			no Ct			35.81		15.59				13.11	-	20.22
																Total	12.5813	21.474	20.4317
																	∆∆Ct E6	∆∆Ct E7	∆∆Ct L1
																Pos-Neg	1.08267	-0.740667	0.437917

## Sheet: Summary
Repetition 1:						Mean R1 and R2:
Sample	Ct GAPDH	Ct HPV16 E6	Ct HPV16 E7			Sample	Ct GAPDH	Tm (°C)	Ct HPV16 E6	Tm (°C)	Ct HPV16 E7	Tm (°C)
HPV+ patient 1	15.68	32.1067	37.04			HPV+ patient 1	16.1983	86.8	30.425	89	30.425	85
HPV+ patient 2	14.74	32.19	37.93			HPV+ patient 2	15.3633		30.54		30.54		Products in patients with E6 and E7 primers
HPV+ patient 3	14.37	30.58	37.1833			HPV+ patient 3	14.9167		29.4267		29.4267		do not have the right melting temperature. --> not HPV
HPV+ patient 4	16.8833	34.14	0			HPV+ patient 4	17.3867		32.8967		32.8967
HPV+ patient 5	14.7667	32.02	38.465			HPV+ patient 5	15.2617		32.2967		32.2967
HPV- patient 1	15.64	30.4033	36.0867			HPV- patient 1	16.3083		29.065		29.065
HPV- patient 2	15.82	30.8833	37.63			HPV- patient 2	16.61		29.8633		29.8633
HPV- patient 3	13.4567	31.0633	36.96			HPV- patient 3	14.195		29.7783		29.7783
HPV- patient 4	14.0333	31.2367	37.26			HPV- patient 4	14.7033		30.0133		30.0133
HPV- patient 5	14.17	31.8167	37.5633			HPV- patient 5	14.86		30.5517		30.5517
SiHa	13.1167	18.83	18.42			SiHa	13.825	86.8	19.1417	81	18.6667	79
Repetition 2:						Final results:
Sample	Ct GAPDH	Ct HPV16 E6	Ct HPV16 E7			Sample	Ct GAPDH	Ct HPV16 E6	Ct HPV16 E7	∆Ct (E6-GAPDH)	∆Ct (E7-GAPDH)
HPV+ patient 1	16.7167	28.7433	37.63			HPV+ patient 1	16.1983	-	-	-	-
HPV+ patient 2	15.9867	28.89	36.4733			HPV+ patient 2	15.3633	-	-	-	-
HPV+ patient 3	15.4633	28.2733	35.6467			HPV+ patient 3	14.9167	-	-	-	-
HPV+ patient 4	17.89	31.6533	36.24			HPV+ patient 4	17.3867	-	-	-	-
HPV+ patient 5	15.7567	32.5733	39.47			HPV+ patient 5	15.2617	-	-	-	-
HPV- patient 1	16.9767	27.7267	36.5433			HPV- patient 1	16.3083	-	-	-	-
HPV- patient 2	17.4	28.8433	37.1767			HPV- patient 2	16.61	-	-	-	-
HPV- patient 3	14.9333	28.4933	37.75			HPV- patient 3	14.195	-	-	-	-
HPV- patient 4	15.3733	28.79	38.4			HPV- patient 4	14.7033	-	-	-	-
HPV- patient 5	15.55	29.2867	37.67			HPV- patient 5	14.86	-	-	-	-
SiHa	14.5333	19.4533	18.9133			SiHa	13.825	19.1417	18.6667	5.31667	4.84167
